# Supplementary material for: To Vaccinate or Not to Vaccinate—Reasons of Willingness and Reluctance of Students against SARS-CoV-2 Vaccination—An International Experience
Source: Int J Environ Res Public Health. 2022 Oct 27;19(21):14012. doi: 10.3390/ijerph192114012 (PMC9657911; doi:10.3390/ijerph192114012)
Supplement: Supplementary file 1 [file ijerph-19-14012-s001.zip]

Archive with 1 entries (1 files):
- ijerph-1906903-supplementary.pdf
